# Supplementary material for: Evolution of the angiopoietin-like gene family in teleosts and their role in skin regeneration
Source: BMC Evol Biol. 2017 Jan 13;17:14. doi: 10.1186/s12862-016-0859-x (PMC5237311; doi:10.1186/s12862-016-0859-x)
Supplement: Additional file 1: Table S1. — Accession numbers of the fish, tetrapod and cephalochordate Angptl genes and sea bream transcripts. * very incomplete sequence and not included in the phylogenetic tree; ni-not identified. (XLSX 44 kb) [file 12862_2016_859_MOESM1_ESM.xlsx]

## Sheet: Folha1
	angptl1	angptl2	angptl3	angptl4	angptl5	angptl6	angptl7	angptl8	angptl9
Homo sapiens	ENSG00000116194	ENSG00000136859	ENSG00000132855	ENSG00000167772	ENSG00000187151	ENSG00000130812	ENSG00000171819	ENSG00000130173	ni
Mus musculus	ENSMUSG00000033544	ENSMUSG00000004105	ENSMUSG00000028553	ENSMUSG00000002289	ni	ENSMUSG00000038742	ENSMUSG00000028989	ENSMUSG00000047822	ni
Monodelphis domestica	ENSMODG00000006041	ENSMODG00000019796	ENSMODG00000001506	ENSMODG00000003801	ENSMODG00000000550	ENSMODG00000005137	ENSMODG00000011148		ni
Gallus gallus	ENSGALG00000004290	ENSGALG00000000927	ENSGALG00000010978	ENSGALG00000000619	ENSGALG00000017191	ENSGALG00000026633 *	ENSGALG00000003179	ni	ENSGALG00000016599
Xenopus tropicalis	ENSXETG00000030481	ENSXETG00000021762	ENSXETG00000010849	ENSXETG00000021893	ENSXETG00000005480	ENSXETG00000030201	ENSXETG00000017425	ni	ENSXETG00000030926
Anolis carolinensis	ENSACAG00000013089	ENSACAG00000004716	ENSACAG00000022908	ni	ENSACAG00000012817	ENSACAG00000003753	ENSACAG00000000578	ni	ENSACAG00000011446
Latimeria chalumnae	ENSLACG00000010805	ENSLACG00000014379	ENSLACG00000005221	ENSLACG00000017018	a: ENSLACG00000016680	ENSLACG00000001623	ENSLACG00000016342	ni	ENSLACG00000011131
					b: ENSLACG00000016758
Tetraodon nigroviridis	a: ENSTNIG00000010854	ni	ni	a: ENSTNIG00000011062	ENSTNIG00000009987	ENSTNIG00000018563	ENSTNIG00000005716	ni	a: ENSTNIG00000016374
	b: ENSTNIG00000007861	b: ENSTNIG00000019518	b: ENSTNIG00000007852	b: ENSTNIG00000010200					ni
Takifugu rubripes	a: ENSTRUG00000018466	ni	a: ENSTRUG00000018512	a: ENSTRUG00000009245	ENSTRUG00000017085	ENSTRUG00000007516	ENSTRUG00000009793	ni	a: ENSTRUG00000013428
	b: ENSTRUG00000009057	b: ENSTRUG00000009281	b: ENSTRUG00000002130	b: ENSTRUG00000007525					ni
Gasterosteus aculeatus	a: ENSGACG00000014590	a: ENSGACG00000018304	a: ENSGACG00000006902	a: ENSGACG00000015561	ENSGACG00000020628	ENSGACG00000009845	ENSGACG00000004901	ni	a: ENSGACG00000010188
	b: ENSGACG00000016264	b: ENSGACG00000012019	b: ENSGACG00000016212	b: ENSGACG00000008217					b: ENSGACG00000009530
Dicentrarchus labrax	a: DLAgn00151810	a: DLAgn00080000	a: DLAg00146540	a: DLAgn00003870	DLAgn00042700	DLAgn00191570	DLAgn00134200	ni	a: DLAgn00069630
	b: DLAgn00245390	b: DLAgn00115210	b: DLAgn00002570	b: DLAgn00147460					b: DLAgn00197180
Sparus aurata	a: Contig4701	a: contig_SRR278741_isotig12348	ni	a: Contig17088	Contig9187 *	ni	Contig8383	ni	a: SRR278741_isotig81803
	b: SRR278741_isotig41953_Contig8996	b: contig_Contig12895_Contig8692	b: gi|207963140	b: Contig2898					ni
Oreochromis niloticus	a: ENSONIG00000002729	a: ENSONIG00000011544	a: ENSONIG00000008833	a: ENSONIG00000010501	ENSONIG00000004892	ENSONIG00000001601	ENSONIG00000009286	ni	a: ENSONIG00000013537
	b: ENSONIG00000018643	b: ENSONIG00000010908	b: ENSONIG00000018623	ni					b: ENSONIG00000007236
Oryzias latipes	a: ENSORLG00000014624	ni	a: ENSORLG00000010477	a: ENSORLG00000005296	ENSORLG00000005584	ENSORLG00000005649	ENSORLG00000000502	ni	a: ENSORLG00000017323
	b: ENSORLG00000010138	b: ENSORLG00000013351		ni					b: ENSORLG00000000631
Xiphophorus maculatus	a: ENSXMAG00000011442	ni	a: ENSXMAG00000010042	a: ENSXMAG00000013934	ENSXMAG00000010840	ENSXMAG00000018050	ENSXMAG00000001358	ni	a: ENSXMAG00000003752
	b: ENSXMAG00000018324	b: ENSXMAG00000000203	b: ENSXMAG00000000947	b: ENSXMAG00000002569					b: ENSXAM00000001233
Gadus morhua	a: ENSGMOG00000016021	ni	a: ENSGMOG00000018204	a: ENSGMOG00000010268	ENSGMOG00000002183	ni	ENSGMOG00000009770	ni	a: ENSGMOG00000013023
	b: ENSGMOG00000016921	b: ENSGMOG00000006472	b: ENSGMOG00000005911	b: ENSGMOG00000001102					b: ENSGMOG00000009664
Danio rerio	a: ENSDARG00000012071	a: ENSDARG00000024030	a: ENSDARG00000044365	a: ENSDARG00000035859	ENSDARG00000056630	ENSDARG00000020265	ENSDARG00000027582	ni	a: ENSDARG00000069305
	b: ENSDARG00000100159	b: ENSDARG00000068369	ni	ni					b: ENSDARG00000012581
Astyanax mexicanus	a: ENSAMXG00000005069	a: ENSAMXG00000008131	a: ENSAMXG00000010542	a: ENSAMXG00000004641	ENSAMXG00000004821		ENSAMXG00000014537	ni	a: ENSAMXG00000006528
	b: ENSAMXG00000009072	b: ENSAMXG00000014684	ni	ni					b: ENSAMXG00000011865
Lepisosteus oculatus	ENSLOCG00000010528	ENSLOCG00000001221	ENSLOCG00000006610	ENSLOCG00000002629	ENSLOCG00000005594	ENSLOCG00000007369	ENSLOCG00000006427	ni	ENSLOCG00000016685
Leucoraja erinacea	Contig765 *	Contig17088	ni	Contig63247	ni	ni	Contig20369
Callorhinchus milii	SINCAMG00000001650	SINCAMG00000008104	SINCAMG00000013226	SINCAMG00000001584	ni	ni	SINCAMG00000006852	ni	ni
Petromyzon marinus	ni	ENSPMAG00000007297	ni	ni	ENSPMAG00000006563	ni	ni	ni	ni
angptl-like	Amphioxus_i	Amphioxus_ii	Amphioxus_iii	Amphioxus_iv	Amphioxus_v
Branchiostoma floridae	fgenesh2_pg.scaffold_598000005	estExt_fgenesh2_pg.C_1500064	fgenesh2_pg.scaffold_150000064	fgenesh2_pg.scaffold_150000065	fgenesh2_pg.scaffold_18000225
