# Supplementary material for: Evolution of the angiopoietin-like gene family in teleosts and their role in skin regeneration
Source: BMC Evol Biol. 2017 Jan 13;17:14. doi: 10.1186/s12862-016-0859-x (PMC5237311; doi:10.1186/s12862-016-0859-x)
Supplement: Additional file 5: Table S2. — Percent of amino acid sequence identity/similarity of the fish Angptl family members with the human orthologues. (XLSX 39 kb) [file 12862_2016_859_MOESM5_ESM.xlsx]

## Sheet: Folha1
	ANGPTL1	ANGPTL2	ANGPTL3	ANGPTL4	ANGPTL5	ANGPTL6	ANGPTL7
Coelacanth	72 /85	69 /82	52 /72	34 /53	a: 21 /28	38 /53	70 /84
					b: 25 /37
Seabass	a: 59 /74	a: 67 /77	a: 40 /59	a: 35 /49	47 /65	40 /55	62 /77
	b: 59 /74	b: 73 /81	b: 37 /56	b: 31 /45
Zebrafish	a: 59 /73	a: 69 /77	40 /61	34 /49	47 /67	39 /53	64 /77
	b: 49 /69	b: 73 /81
Spotted gar	61 /75	80 /87	43 /62	35 /51	55 /74	41 /52	63 /77
Elephant shark	61 /76	69 /80	39 /58	26 /39			65 /82
