# Supplementary material for: Evolution of the angiopoietin-like gene family in teleosts and their role in skin regeneration
Source: BMC Evol Biol. 2017 Jan 13;17:14. doi: 10.1186/s12862-016-0859-x (PMC5237311; doi:10.1186/s12862-016-0859-x)
Supplement: Additional file 8: Table S4. — List of the teleost angptl ESTs and their origin. Data was retrieved from the NCBI database using sea bass angptl members as the query. ESTs retrieved were those present in skin or from teleost fins and bony structures covered with skin. (XLSX 31 kb) [file 12862_2016_859_MOESM8_ESM.xlsx]

## Sheet: Folha1
	SPECIES	EST	ORIGIN
angptl1
a	Fundulus heteroclitus	EV457512	mixed
	Gasterosteus aculeatus	DN679836	eyes
	Haplochromis sp.	BJ690922	jaw
	Osmerus mordax	EL545667	brain, kidney, spleen
	Pimephales promelas	DT207144	brain
	Danio rerio	DY556787	whole body
	Oncorhynchus mykiss	BX880889	multi tissues
		GR631620	juveniles
b	Solea senegalensis	FF289610	larva
angptl2
a	Astyanax mexicanus	FO240466	embryo
b	Astyanax mexicanus	FO240466	embryo
	Danio rerio	EV758705	fin blastema
	Astyanax mexicanus	FO292812	embryo
		FO261668	embryo
	Danio rerio	EH447322	brain
		GW710929	liver
		GW711475	liver
		EH594391	embryo
		CK017217	whole
		AI497474	liver
	Fundulus heteroclitus	DR441996	gill, epithelium, liver, kidney, intestine, brain, muscle
		DR441921	gill, epithelium, liver, kidney, intestine, brain, muscle
		CN982795	liver
	Gasterosteus aculeatus	DW623632	larva
		DW623633	larva
	Nothobranchius furzeri	DW623632	larva
		JZ205315	whole
	Salmo salar	CK877205	gills
		DY739459	brain, kidney, spleen
angptl3
a	Dicentrarchus labrax	AM985545	corpuscles of stannius
		FM023639	spleen
	Gasterosteus aculeatus	DW650503	whole larva
		DN678953	eyes
		DN661953	gill
	Ictalurus punctatus	FD330641	liver, pituitary, ovary and testes
		FD354173	liver, pituitary, ovary and testes
	Oncorhynchus mykiss	BX859662	multi tissues
	Osmerus mordax	EL550631	brain, kidney, spleen
		EL546937	brain, kidney, spleen
		EL541764	brain, kidney, spleen
	Osmerus mordax	EL550631	brain, kidney, spleen
		EL546937	brain, kidney, spleen
		EL541764	brain, kidney, spleen
	Perca flavescens	GO572899	brain
	Pimephales promelas	DT101316	whole
		DT361649	liver
		DT250496	brain
		DT233776	brain
		DT121688	whole
		DT156280	whole
		DT183404	whole
b	none	none	none
angptl4
a	Carassius auratus	AM925464	olfactory epithelium
	Danio rerio	CK704410	embryo
		DT081717	whole
		CA470959	kidney
		CN323884	whole
		EE712569	whole
		CA470970	kidney
		DR720443	whole
		AW421268	kidney
		EE684289	whole
	Dicentrarchus labrax	FM015083	adipose tissue
	Gasterosteus aculeatus	DW642206	larva
		DT967252	larva
		DN714238	larva
		DV008747	brain
		DV004396	brain
		DT979570	larva
		DT967559	larva
	Ictalurus punctatus	FD337910	liver, pituitary, ovary and testes
		CK419825	ovary
		FD366593	liver, pituitary, ovary and testes
		FD337313	liver, pituitary, ovary and testes
		FD321694	liver, pituitary, ovary and testes
		FD363847	liver, pituitary, ovary and testes
		GH688340	head kidney, gill, intestine, spleen, skin and liver
	Nothobranchius furzeri	JZ281985	whole
	Oncorhynchus mykiss	BX878049	multi-tissues
	Oryzias latipes	AM374053	embryo
	Osmerus mordax	EL529931	brain, kidney, spleen
	Perca flavescens	GO654217	ovary
	Pimephales promelas	GH715226	kidney
		DT085020	whole
	Rutilus rutilus	EG548328	gonads
	Salmo salar	DY707303	brain, kidney, spleen
		GE772875	brain, kidney, spleen
b	Gasterosteus aculeatus	DW634900	whole
	Osmerus mordax	EL529931	brain, kidney, spleen
angptl5	Danio rerio	BM316886	testis
	Gasterosteus aculeatus	DN699831	larva
		DN665907	gills
		DW596554	eyes
		DN665908	gills
		DN699832	larva
	Ictalurus punctatus	FD272202	whole
		FD168715	stomach, muscle, olfactory tissue and trunk kidney
	Osmerus mordax	EL537133	brain, kidney, spleen
angptl6	none	none	none
angptl7	Astyanax mexicanus	FO365467	embryo
	Cyprinus carpio	AU301661	barbel
	Danio rerio	CT607729	myoblast
		EH593212	embryo
		DV594748	olfactory epithelium
		CT607380	myoblast
		CT638984	myoblast
		CK705286	embryo
		CN024346	olfactory epithelium
		CT617645	myoblast
		CN328568	larvae
		CK681510	embryo
		CT727753	myoblast
		CK714214	embryo
		BQ260309	fin regeneration
		CT641693	myoblast
		DV591176	olfactory epithelium
		EV758402	fin
		BF938099	fin
		CT619072	myoblast
		CK676887	embryo
		DV584729	olfactory epithelium
		CT696769	myoblast
		DT055381	skin
		CN017697	olfactory epithelium
		K700210	embryo
	Dicentrarchus labrax	FM026002	muscle
	Gadus morhua	GW856161	eye
	Gasterosteus aculeatus	DN707956	whole larva
		DW609887	whole larva
		DT953523	gills
		DN692607	eyes
		DN702547	whole larva
		DT960268 DN678934	gills
		DN702546	eyes
			whole larva
	Ictalurus punctatus	FD082683	stomach, muscle, olfactory tissue, trunk kidney
		FD280203	whole fish
	Oncorhynchus mykiss	BX083906	multi-tissues
	Oreochromis niloticus	GR652150	heart
	Oryzias latipes	DK162082	embryo
		AM298930	whole embryo
		AM299515	whole embryo
	Paralichthys olivaceus	FE042867	gill
	Poecilia reticulata	ES385841	embryo
	Salmo-salar	DY728205	brain, kidney, spleen
		EG783580	thymus
		EG844413	thyroid
		CK876680	eye
		EG840288	thyroid
		EG879077	thyroid
	Sparus aurata	DY728205	skin
	Gadus morhua	GW856677	eye
angptl9
a	Gasterosteus aculeatus	DW655560	larva
		DW639541	larva
	Oreochromis niloticus	GR674400	ovary
b	none	none	none
