# Supplementary material for: Evolution of the angiopoietin-like gene family in teleosts and their role in skin regeneration
Source: BMC Evol Biol. 2017 Jan 13;17:14. doi: 10.1186/s12862-016-0859-x (PMC5237311; doi:10.1186/s12862-016-0859-x)
Supplement: Additional file 9: Table S5. — Accession numbers of the fish, tetrapod and cephalochordate Angpt genes and transcripts. ni-not identified. (XLSX 34 kb) [file 12862_2016_859_MOESM9_ESM.xlsx]

## Sheet: Folha1
	angpt1	angpt2	angpt4
Homo sapiens	ENSG00000154188	ENSG00000091879	ENSG00000101280Ang
Mus musculus	ENSMUSG00000022309	ENSMUSG00000031465	ENSMUSG00000027460
Monodelphis domestica	ENSMODG00000005283	ENSMODG00000012086	ENSMODG00000019535
Gallus gallus	ENSGALG00000016083	ENSGALG00000016330	ENSGALG00000026890
Xenopus tropicalis
Anolis carolinensis	ENSACAG00000010050	ENSACAG00000009115	ENSACAG00000010893
Latimeria chalumnae
Tetraodon nigroviridis
Takifugu rubripes	ENSTRUG00000003523	a: ENSTRUG00000014844	ENSTRUG00000001096
		b: ENSTRUG00000015237
Gasterosteus aculeatus
Dicentrarchus labrax	DLAgn00237210
Sparus aurata	SRR278741_isotig78148	SRR278741_isotig28682
Oreochromis niloticus	ENSONIG00000013548	a: ENSONIG00000009668	ENSONIG00000005320
		b: ENSONIG00000004681
Oryzias latipes	ENSORLG00000010226	a: ENSORLG00000009631	ENSORLG00000020331
		b: ENSORLG00000005397
Xiphophorus maculatus
Gadus morhua
Danio rerio
Astyanax mexicanus	ENSAMXG00000021217	a: ENSAMXG00000003812	ENSAMXG00000009654
		b: ENSAMXG00000002649
Lepisosteus oculatus	ENSLOCG00000003157	a: ENSLOCG00000016861	ENSLOCG00000007459
		b: ENSLOCG00000001647
Leucoraja erinacea	Contig64192	Contig18175
Callorhinchus milii	ni	SINCAMG00000013167	SINCAMG00000000964
Petromyzon marinus	ENSPMAG00000000222
Branchiostoma floridae	fgenesh2680000014
